# Supplementary material for: Patterns of Human Milk Oligosaccharides in Mature Milk Are Associated with Certain Gut Microbiota in Infants
Source: Nutrients. 2024 Apr 25;16(9):1287. doi: 10.3390/nu16091287 (PMC11085179; doi:10.3390/nu16091287)
Supplement: Supplementary file 1 [file nutrients-16-01287-s001.zip]

Archive with 1 entries (1 files):
- nutrients-2947636-supplementary.pdf
